# Supplementary material for: Lactiplantibacillus plantarum ZDY2013 Inhibits the Development of Non-Alcoholic Fatty Liver Disease by Regulating the Intestinal Microbiota and Modulating the PI3K/Akt Pathway
Source: Nutrients. 2024 Mar 27;16(7):958. doi: 10.3390/nu16070958 (PMC11013082; doi:10.3390/nu16070958)
Supplement: Supplementary file 1 [file nutrients-16-00958-s001.zip]

Archive with 1 entries (1 files):
- nutrients-2873183-supplementary.pdf
